# Supplementary material for: Transcriptome Profiling of Cardiac Glycoside Treatment Reveals EGR1 and Downstream Proteins of MAPK/ERK Signaling Pathway in Human Breast Cancer Cells
Source: Int J Mol Sci. 2023 Nov 2;24(21):15922. doi: 10.3390/ijms242115922 (PMC10647710; doi:10.3390/ijms242115922)
Supplement: Supplementary file 1 [file ijms-24-15922-s001.zip]

Archive with 3 entries (3 files):
- Figure S1. Functional_revised_legend.pdf
- Figure S2. Docking_revised_legend.pdf
- Table S1.pdf
